# Supplementary material for: Therapeutic Efficacy of 177Lu-Labeled A20FMDV2 Peptides Targeting ανβ6
Source: Pharmaceuticals (Basel). 2022 Feb 15;15(2):229. doi: 10.3390/ph15020229 (PMC8876964; doi:10.3390/ph15020229)
Supplement: Supplementary file 1 [file pharmaceuticals-15-00229-s001.zip]

Archive with 1 entries (1 files):
- pharmaceuticals-1585435-supplementary.pdf
